# Supplementary material for: A New Risk Prediction Model for Venous Thromboembolism and Death in Ambulatory Lung Cancer Patients
Source: Cancers (Basel). 2023 Sep 15;15(18):4588. doi: 10.3390/cancers15184588 (PMC10527104; doi:10.3390/cancers15184588)
Supplement: Supplementary file 1 [file cancers-15-04588-s001.zip]

Archive with 4 entries (4 files):
- Supplemental Figure S1.pdf
- Supplemental Table S1.docx
- Supplemental Table S1.pdf
- Supplemental Table S2.pdf
